# Supplementary material for: Methodological assessment of PDMS passive sampling for skin VOC collection across body sites
Source: bioRxiv. 2026 Jul 16:2026.07.15.738701. Preprint. [Version 1] doi: 10.64898/2026.07.15.738701 (PMC13404820; doi:10.64898/2026.07.15.738701)
Supplement: Supplement 1 [file media-1.zip]

Archive with 4 entries (4 files):
- preprint_sup.pdf
- __MACOSX/._preprint_sup.pdf
- STable1_preprint.xlsx
- __MACOSX/._STable1_preprint.xlsx
